# Supplementary material for: Alien introgression and morpho-agronomic characterization of diploid progenies of Solanum lycopersicoides monosomic alien addition lines (MAALs) toward pre-breeding applications in tomato (S. lycopersicum)
Source: Theor Appl Genet. 2021 Jan 2;134(4):1133–46. doi: 10.1007/s00122-020-03758-y (PMC7973918; doi:10.1007/s00122-020-03758-y)
Supplement: Supplementary file 1 — (XLSX 32 kb) [file 122_2020_3758_MOESM1_ESM.xlsx]

## Sheet: Table S1
Table S1 Tomato-based SSR markers that were screened for polymorphism between tomato and S. lycopersicoides.
No.	Primer Name	SSRb type	Repeat motif	Expected amplicon size (bp)f	Chrg	Map position (Mb)h
1	TGSa 10297	genome-based	ATC5(mis2d)	216	1	3.15
2	TGS 2984	genome-based	AAAT4(mis1e)	278	1	9.23
3	TGS 2465	genome-based	AAG6(mis1)	126	1	12.55
4	TGS 2380	genome-based	AG10(mis1)	201	1	15.48
5	TGS 11481	genome-based	AAT5(mis2)	201	1	18.69
6	TGS 1790	genome-based	AC11(mis1)	293	1	21.48
7	TGS 0265	genome-based	AT23	179	1	24.39
8	TGS 1565	genome-based	AAT9(mis1)	219	1	30.73
9	TGS 0085	genome-based	AT31	275	1	36.5
10	TGS 7203	genome-based	AAAG4(mis2)	266	1	39.69
11	TGS 8920	genome-based	AATG4(mis2)	167	1	42.45
12	TGS 13266	genome-based	AAT5(mis2)	199	1	45.63
13	TGS 9398	genome-based	ATC5(mis2)	221	1	48.63
14	TGS 11095	genome-based	AAT5(mis2)	188	1	51.67
15	TGS 4708	genome-based	AT9(mis2)	185	1	54.62
16	TGS 4535	genome-based	GGA6(mis2)	163	1	57.53
17	TGS 2115	genome-based	GGA7(mis1)	136	1	60.6
18	TGS 2656	genome-based	AAT6(mis1)	185	1	63.57
19	TGS 8225	genome-based	AATT4(mis2)	176	1	66.65
20	TGS 0855	genome-based	AG13	269	1	72.6
21	TGS 12143	genome-based	AAG5(mis2)	172	1	75.61
22	TGS 11545	genome-based	AAG5(mis2)	256	1	81.63
23	TGS 12372	genome-based	AAT5(mis2)	156	1	84.62
24	TGS 10482	genome-based	ATC5(mis2)	232	1	87.64
25	TGS 9583	genome-based	AAT5(mis2)	214	1	90.25
26	TGS 10411	genome-based	AAT5(mis2)	253	2	0.32
27	TGS 4406	genome-based	AAT6(mis2)	232	2	3.48
28	TGS 7378	genome-based	AGGT4(mis2)	145	2	6.44
29	TGS 10096	genome-based	AAG5(mis2)	224	2	12.4
30	TGS 3008	genome-based	AAAC4(mis1)	157	2	15.49
31	TGS 2428	genome-based	AT10(mis1)	215	2	18.54
32	TGS 5835	genome-based	AAAT4(mis2)	155	2	24.43
33	TGS 0798	genome-based	AAT9	293	2	27.54
34	TGS 1432	genome-based	AAT5(mis2)	192	2	33.55
35	TGS 12581	genome-based	AGC6	192	2	36.59
36	TGS 10252	genome-based	AAT5(mis2)	196	2	39.45
37	TGS 1838	genome-based	AG11(mis1)	217	2	42.48
38	TGS 5494	genome-based	AAAG4(mis2)	236	2	45.51
39	TGS 8877	genome-based	AT8(mis2)	195	3	3.02
40	TGS 11210	genome-based	AAC5(mis2)	216	3	6.04
41	TGS 4954	genome-based	AT9(mis2)	186	3	9.01
42	TGS 1020	genome-based	AAG8	223	3	12.01
43	TGS 9879	genome-based	AAG5(mis2)	199	3	15.01
44	TGS 3124	genome-based	AG8(mis1)	174	3	18.26
45	TGS 0420	genome-based	AT19	235	3	21.06
46	TGS 12123	genome-based	AAC5(mis2)	252	3	24.11
47	TGS 0705	genome-based	AATT7	131	3	27.26
48	TGS 11933	genome-based	ACT5(mis2)	234	3	33.54
49	TGS 7221	genome-based	AAAT4(mis2)	268	3	36.46
50	TGS 12842	genome-based	GGA5(mis2)	233	3	39.63
51	TGS 10259	genome-based	AAG5(mis2)	239	3	42.44
52	TGS 6246	genome-based	AT8(mis2)	225	3	45.54
53	TGS 0430	genome-based	AT18	188	3	48.52
54	TGS 0583	genome-based	AATT8	180	3	57.45
55	TGS 0728	genome-based	AT14	257	4	3.12
56	TGS 11679	genome-based	AAT5(mis2)	230	4	6.27
57	TGS 1418	genome-based	AAG6	283	4	9.25
58	TGS 2877	genome-based	AT9(mis1)	267	4	15.24
59	TGS 3806	genome-based	AAG7(mis2)	172	4	18.22
60	TGS 1711	genome-based	AAAC6(mis1)	144	4	21.13
61	TGS 3052	genome-based	AAAT4(mis1)	226	4	24.6
62	TGS 11147	genome-based	AAT5(mis2)	223	4	27.32
63	TGS 8373	genome-based	GACT4(mis2)	217	4	33.57
64	TGS 6934	genome-based	AAAT4(mis2)	157	4	36.55
65	TGS 0406	genome-based	AT19	269	4	39.24
66	TGS 1264	genome-based	AGC7	174	4	42.3
67	TGS 0048	genome-based	AT36	137	4	45.29
68	TGS 11520	genome-based	AAT5(mis2)	151	4	48.16
69	TGS 1595	genome-based	AT13(mis1)	205	4	51.26
70	TGS 1450	genome-based	AAAT4	122	4	57.31
71	TGS 1069	genome-based	AAT8	260	4	63.24
72	TGS 1794	genome-based	AT11(mis1)	216	5	3.08
73	TGS 0595	genome-based	AG16	155	5	9.16
74	TGS 12065	genome-based	ATC5(mis2)	190	5	12.33
75	TGS 6490	genome-based	AAAG4(mis2)	151	5	15.41
76	TGS 0759	genome-based	AT14	124	5	18.3
77	TGS 2398	genome-based	AAAT5(mis1)	194	5	21.48
78	TES 7324	ESTc-based	AAC5(mis2)	194	1	0.77
79	TES 7377	EST-based	AAT5(mis2)	229	1	6.3
80	TES 1516	EST-based	AAC6(mis1)	197	1	27.56
81	TES 7421	EST-based	AAG5(mis2)	199	1	33.62
82	TES 4051	EST-based	AAGC4(mis2)	250	1	69.58
83	TES 0187	EST-based	AGGT6	261	1	78.56
84	TES 4332	EST-based	GGAT4(mis2)	189	2	9.2
85	TES 5394	EST-based	ATC5(mis2)	277	2	21.51
86	TES 5116	EST-based	AGC5(mis2)	163	2	30.42
87	TES 1301	EST-based	AAC6(mis1)	158	2	48.54
88	TES 2519	EST-based	AT10(mis2)	218	3	0.01
89	TES 5971	EST-based	AAG5(mis2)	240	3	30.4
90	TES 2367	EST-based	AAT7(mis2)	238	3	51.7
91	TES 0236	EST-based	AATT6	271	3	54.47
92	TES 5525	EST-based	GGT5(mis2)	253	3	60.46
93	TES 1682	EST-based	GGC6(mis1)	246	3	63.65
94	TES 1220	EST-based	AC10(mis1)	218	4	0.09
95	TES 1783	EST-based	AAAG4(mis1)	179	4	12.22
96	TES 4279	EST-based	AAAG4(mis2)	242	4	30.67
97	TES 4572	EST-based	ATC5(mis2)	155	4	54.38
98	TES 0080	EST-based	AT14	231	4	60.12
99	TES 4239	EST-based	AATT4(mis2)	185	5	0.06
100	TES 2019	EST-based	AAG5(mis1)	242	5	6.12
agenomic-based tomato SSRs
bsimple sequence repeats
cexpressed sequence tag
dimperfect SSR motif having 2-base mismatches in the SSR region
eimperfect SSR motif having 1-base mismatch in the SSR region
f expected amplicon size is based on tomato cv. M82 as a reference
gChr = chromosome number
hmap position is based on tomato cv. M82 as a reference

## Sheet: Table S2
Table S2 Polymorphic DNA markers that were used to genotype the MDILs.
No.	Primer name	Source Species	Forward primer	Reverse primer	TAd (ᵒC)	Chre	Map positionf (Mb)
1	TGSa 1790	S. lycopersicum	ggcccaagcctaacctaatc	ttagatttttcacgccacgg	55	1	21.48
2	TGS 1838	S. lycopersicum	ggcgggagtctgttattgaa	tttgaaagacctcaccccag	55	2	42.48
3	TGS 12842	S. lycopersicum	gaggctcatagtggtgggttg	tgggatgcatcatcacattt	55	3	39.63
4	TGS 1264	S. lycopersicum	tcagccatttctagcttcgg	gaggagaagggggttgattc	55	4	42.3
5	SLMb 01	S. lycopersicoides	tttccgtaccgccctcaaaa	attcaccacttcaccacccc	55	1	0.38
6	SLM 16	S. lycopersicoides	agatttgtgggctgaaccgt	tcccaccatttgcagtgaca	55	1	45.1
7	SLM 22	S. lycopersicoides	gggaagcaagatgttgggga	ggagaaaggaaggaggaagttgt	55	3	48.66
8	SLM 185	S. lycopersicoides	ccttgtgcagccaaacatcc	tggtggttacaacaacgaacg	53	3	63.03
9	SLM 187	S. lycopersicoides	cgtttccccttgttttgcgt	gcaggtatcatgttggctgc	55	4	21.19
10	SLM 31	S. lycopersicoides	aagcctccttcttcatgggc	gggttaaccgtggaccagtt	55	4	33.26
11	SLM 189	S. lycopersicoides	ccaaagaaatgtgacttttcctcag	tgctaagctttggactcactca	55	4	38.25
12	SLM 190	S. lycopersicoides	gcctgaggctcacactttca	tgctgatgattgcctggaca	55	4	40.03
13	SLM 191	S. lycopersicoides	tcagaagcgcctcaatttgc	acaagtcttcaaactctctctctct	55	4	50.45
14	SLM 195	S. lycopersicoides	agggaagagattgaagagttagaga	tccatattttaatcccacgtgtcac	55	4	63.01
15	SLM 196	S. lycopersicoides	ctgccaaaccctcaacaagc	aaggctcaccctcactctct	55	4	66.29
16	SLM 39	S. lycopersicoides	tggcatggtatgtttccaca	gtggaattgtgtcaatgactgca	55	5	9.59
17	SLM 107	S. lycopersicoides	ctgtcggttcagcgatgaga	agcacatagggatcgatcaga	55	5	39.72
18	SLM 109	S. lycopersicoides	gcaatacaagccaggggtct	gtgcctcccttttgattggc	53	5	60.09
19	SLM 110	S. lycopersicoides	caccacactatgtattaaaggtgac	ggatgagcttgtacgtgcct	55	5	65.72
20	SLM 111	S. lycopersicoides	acgatatcccatcaacagctga	ggcaactagggaggctacag	55	6	17.07
21	SLM 113	S. lycopersicoides	gacagagatgaaggtggagca	gccacaacgatgaatcaacca	55	6	33.42
22	SLM 55	S. lycopersicoides	aggctctctactcttcggcc	aggtcttcaccaatgctgca	55	6	45.07
23	SLM 114	S. lycopersicoides	ggggaagggagtgagatgaa	ccttgttgtgactctttgcatgt	55	7	6.43
24	SLM 61	S. lycopersicoides	tttgttggcaattcagggga	tgcaccaacgtggaaatgtt	55	7	24.9
25	SLM 173	S. lycopersicoides	ctcgggagtgcttcttggat	accaaagcttccgttcctca	55	7	45.34
26	SLM 174	S. lycopersicoides	aactctggctcatccacgtg	gacagagacagggacaggga	55	7	47.72
27	SLM 177	S. lycopersicoides	cagtgttgactgggagcttt	catgttgtagcgttgcagcc	55	7	54.63
28	SLM 178	S. lycopersicoides	tctgacgacccaacaacagc	aggatgcaaagcagtcctca	55	7	60.36
29	SLM 179	S. lycopersicoides	agtgtacttgtcactaccatcca	gttcagtcacttccttattggca	55	7	63.73
30	SLM 115	S. lycopersicoides	ggaagtatggagggtggcac	gagaggtgagagcaattgggt	55	8	14.64
31	SLM 116	S. lycopersicoides	tctgtgccctcaaccttcac	cggcacagctcgatatgact	55	8	16.14
32	SLM 119	S. lycopersicoides	tcgagaacattcggaactgaaga	tccaaacattaacattgccgca	55	8	33.72
33	SLM 121	S. lycopersicoides	aagctcaggttgtggctgtt	gcctcaattgccccaggaat	55	8	48.3
34	SLM 122	S. lycopersicoides	tggcaaccaagacccacaat	ccatcgagccaaaaggggaa	55	8	51.13
35	SLM 125	S. lycopersicoides	gtgggactctatgcaggaca	gctcttgtacaaggttcccct	55	8	59.59
36	SLM 126	S. lycopersicoides	ccaatcatatgcttcaaaaggtcgt	tggtgtttgactttcagctct	53	8	62.87
37	SLM 78	S. lycopersicoides	ggaggagctcacatgaaccc	gtgtctgtgtgtgggagagg	55	8	65.86
38	SLM 130	S. lycopersicoides	aggtaagccacaccaccaac	gctcccctgagaccaacttc	55	9	14.43
39	SLM 131	S. lycopersicoides	ccaatgagaatcaccctattgagg	gctaaagccctgatggagct	53	9	16.67
40	SLM 132	S. lycopersicoides	gcaggggtaaaatgtcttgtcc	acagacgtgggaatatggaac	53	9	24.85
41	SLM 139	S. lycopersicoides	cttgccatgtgaacgagcag	acctgaatacatgtgtgacga	53	9	60.1
42	SLM 144	S. lycopersicoides	ggcaaacataggctcaaaagtca	tgtgaatcacgccatccaat	53	10	0.19
43	SLM 02	S. lycopersicoides	tggtttgtgtggaagacgaa	caacccaaacgaccaaagct	55	10	5.83
44	SLM 03	S. lycopersicoides	tggaccgtaattgcgaggaa	ttaaccctcctgcgatctgc	55	10	11.27
45	SLM 145	S. lycopersicoides	tcaatgtgaaaggtggctgc	aaggtgtctcgttcgccaaa	53	10	13.34
46	SLM 146	S. lycopersicoides	cgaggccagtccgcttaaaa	acggcctacacaaaccagag	55	10	17.89
47	SLM 149	S. lycopersicoides	tggcctacatcatgtcaagca	caccgagggtcgccttttaa	53	10	23.92
48	SLM 04	S. lycopersicoides	taatcacttgtggtgccgct	aagcacttcgccacctacaa	55	10	26.44
49	SLM 158	S. lycopersicoides	aattctgttgctgctgctgc	ccttttagtttcttgattttcgcgc	55	10	60.45
50	SLM 159	S. lycopersicoides	ccagggaatggggttgacaa	cgtctgatctcgacctgagc	55	10	65.25
51	SLM 165	S. lycopersicoides	tgattttgttgcacttcctcct	tggttggaagggtgtttcgt	55	12	42.55
52	SLM 166	S. lycopersicoides	aggtaaattttgcagcggcg	cagaatccagctcgcattgc	55	12	45.33
53	SLM 167	S. lycopersicoides	accttgactctttgggttgaa	atagttcaccactgcgcgaa	55	12	48.96
54	SLM 171	S. lycopersicoides	acctctctctggtggggaaa	tgaccctggctcattggatc	55	12	60.06
55	SLM 162	S. lycopersicoides	tgacaagtgactaaacaccaaacg	cgaactagatatccccaggatgt	55	12	63.64
56	SLM 161	S. lycopersicoides	cgcgcaagtggaagaaacaa	tcacgaggcaacattctaacca	53	12	65.63
57	SLYDc 81	S. lycopersicoides	ttccagcaccaagtgtttcc	agacaggaatgttgcgcatc	55	1	2.74
58	SLYD 10	S. lycopersicoides	tagggctctgttagaatgcg	tggaattgactgctggtgag	55	1	6.17
59	SLYD 82	S. lycopersicoides	ttccacttgtggacgcaaac	ttatgagccaaatgccaccc	55	1	8.63
60	SLYD 83	S. lycopersicoides	accttaccttccagattccc	tgctgtcatccaagtttcag	55	1	11.69
61	SLYD 11	S. lycopersicoides	ggggaaggtaagatgtacag	tggcttgattgggaaggttg	55	1	15.5
52	SLYD 84	S. lycopersicoides	tacttcacttgtgatccccc	tgcagaaagtttggaggcag	55	1	19.84
63	SLYD 108	S. lycopersicoides	ttgttgttggcactggatcg	gagcatggcatatccttcac	55	1	24.34
64	SLYD 02	S. lycopersicoides	ctcgttagtgcacccatttc	tgtttcccatagaacctcgg	55	1	27.85
65	SLYD 03	S. lycopersicoides	tcacacatgagaggtaaccc	tgaatgtccagttctgccac	55	1	30.76
66	SLYD 112	S. lycopersicoides	caggtatccggagaacatag	acaccgatattccttgtggc	55	1	32.26
67	SLYD 109	S. lycopersicoides	tgggagatcatgagttgctg	actacataggaagcacctgg	55	1	35.37
68	SLYD 103	S. lycopersicoides	aagaagccagatggtgaacc	atagccttcgtaaagggcag	55	1	45.78
69	SLYD 104	S. lycopersicoides	ataaaagaggaggcctcacc	ccttgaaccacatctgatac	55	1	48.29
70	SLYD 105	S. lycopersicoides	cctctctaatgacgagttgc	gttcagatcatgcccctatg	55	1	52.49
71	SLYD 95	S. lycopersicoides	aattcatgcaagtgtgcccc	cggatccttcacaagtagtg	55	1	54.53
72	SLYD 106	S. lycopersicoides	catggtttatcctgctggac	tgcccgagagagtattctag	55	1	57.89
73	SLYD 111	S. lycopersicoides	ttactttcccccgtgaactc	actgcagtcgaagatggtag	55	1	69.25
74	SLYD 98	S. lycopersicoides	tgctgattcatcgaatggcc	aagagttgaggggcttcaag	55	1	75.19
75	SLYD 12	S. lycopersicoides	ggggttcttgtttccatctc	cagtcgtcagacaactgtag	55	1	79.1
76	SLYD 99	S. lycopersicoides	tgtctgccttgaggctaaag	agcaggaatctacaggatgg	55	1	83.96
77	SLYD 100	S. lycopersicoides	ttttccagtctccagcgaac	ttcgagtagcactcaactgg	55	1	86.88
78	SLYD 101	S. lycopersicoides	gagatataacccattgcacc	gttgcaacaagagaagggag	55	1	89.51
79	SLYD 102	S. lycopersicoides	atgacatctcgcagacaagg	cttccaaggcacatatctcc	55	1	91.1
80	SLYD 13	S. lycopersicoides	ttcagagacaccagcatcag	tactgtttcggtttggggac	55	1	93.22
81	SLYD 14	S. lycopersicoides	tttggtcagtttaggcaggg	tctttacacgggagaagagg	55	2	0.04
82	SLYD 114	S. lycopersicoides	cctgtattgtattgaacagg	cttaccttgtgttgcctctac	55	2	6.94
83	SLYD 15	S. lycopersicoides	cagactttgcctaggaagag	ggcttcaacggaagatcaag	55	2	9.26
84	SLYD 16	S. lycopersicoides	aagatggatcccctcattgg	ggtagataggttggtgaagc	55	2	15.6
85	SLYD 115	S. lycopersicoides	ctcagtgtatctaatgcctg	tcttgcatgaattgaagcgc	55	2	18.84
86	SLYD 18	S. lycopersicoides	gtccacacatccatctcaac	cagtgcgacagatgtactag	55	2	24.1
87	SLYD 04	S. lycopersicoides	cgcttctccagctaaaatgc	tcgagaatgctggtatcagc	55	2	27.25
88	SLYD 116	S. lycopersicoides	actgttcgacccatcagatg	caaggttatcatcccttcgg	55	2	33.99
89	SLYD 05	S. lycopersicoides	aacaacaaccctggctttgc	gagcagatggacagaacatc	55	2	36.06
90	SLYD 07	S. lycopersicoides	gcactgaagactcttcttcc	cctacggatacagaagaacc	55	2	54.05
91	SLYD 08	S. lycopersicoides	tcgaagaccaacctcctttc	tcaaactgccaacacctgtg	55	3	0.01
92	SLYD 19	S. lycopersicoides	tgagagttgcctatccagag	aacaatgccctctctgcatc	55	3	3.02
93	SLYD 20	S. lycopersicoides	aggtggagagcttgtgaatg	ggtggagacatgattgtacg	55	3	6.22
94	SLYD 119	S. lycopersicoides	tgcacctttgggagattcac	acattctatctgcttctccc	55	3	12.84
95	SLYD 21	S. lycopersicoides	tccattgtggtggctacaac	tcactaatccaccagtcagc	55	3	18.36
96	SLYD 22	S. lycopersicoides	aacttcagaagccaagctgg	gagttgttgcatgcctagtg	55	3	24.02
97	SLYD 120	S. lycopersicoides	ggtcggctataaccaacatc	gaattccctcaccccatttc	55	3	30.56
98	SLYD 121	S. lycopersicoides	ttactgtgcctgtggagaag	tacatcctttggtatggggc	55	3	36.17
99	SLYD 23	S. lycopersicoides	tgccatatgggggtagaaac	tcatagggctgtgcttcatc	55	3	51.68
100	SLYD 124	S. lycopersicoides	gccttcaaaaggcggaaaac	acagtggcttgtgatctctc	55	3	66.11
101	SLYD 24	S. lycopersicoides	gtcccttacacatcgactag	gtgatcccactttcctgaac	55	4	0.03
102	SLYD 126	S. lycopersicoides	acttcagctcggtaacactg	ccatcaacaactaccaatgg	55	4	6.61
103	SLYD 25	S. lycopersicoides	cctggtttgtgtcaattggc	ttacccttggcctaacgatc	55	4	12.3
104	SLYD 128	S. lycopersicoides	tatcctggtctgaccatgag	tgactggagatgaagcaagc	55	4	24.25
105	SLYD 27	S. lycopersicoides	ccttcaagagaagcaaggag	ccttggtaaattctgggagg	55	4	30.44
106	SLYD 28	S. lycopersicoides	tgcgatgtctggatttgtgc	cctttggaaggaggtcattc	55	4	47.98
107	SLYD 29	S. lycopersicoides	agacatccctgcaagcaatg	aaggcgaaatacccacttcc	55	5	0.13
108	SLYD 129	S. lycopersicoides	cacctagtcatctaggttcc	agaagaatcttagcggaggc	55	5	6.01
109	SLYD 30	S. lycopersicoides	gatgactgggtatctttcgc	ccatctgttggttgaggaag	55	5	18.74
110	SLYD 131	S. lycopersicoides	ccattagatgctccatagtc	ccacctatcaaacgaactag	55	5	21.23
111	SLYD 133	S. lycopersicoides	aacacctcaggttcatggag	ctacacactgcctcaatacc	55	5	42.27
112	SLYD 32	S. lycopersicoides	agtcctcatgttgtgttccc	cctttgcgtatttaccctgg	55	5	45.13
113	SLYD 136	S. lycopersicoides	agaagggctcaactcttacc	gctaactccaaggcttcaca	55	5	53.55
114	SLYD 33	S. lycopersicoides	ggtaatcctcatcagagctg	ccattttcgatgtcggagtc	55	5	57.42
115	SLYD 35	S. lycopersicoides	tcatactccactgctagctc	acagtcttctcaggtcctag	55	6	6.75
116	SLYD 139	S. lycopersicoides	caaccagtcatgtcggtttc	gagggaggaggaacaattag	55	6	8.88
117	SLYD 36	S. lycopersicoides	aagacagaccaatgggagac	ttccacacactcagcttgag	55	6	15.51
118	SLYD 140	S. lycopersicoides	tatagatccgggagttcgac	ccctatttccacctttgtcc	55	6	21.11
119	SLYD 38	S. lycopersicoides	tcccttgtctgtggttaagc	tcctcagcattaagggctac	55	6	30.52
120	SLYD 141	S. lycopersicoides	gcaatcacctagttcccaac	agctgcactagttctgcttc	55	6	36
121	SLYD 142	S. lycopersicoides	catcagtgtcagcaaccatg	atctcgtcctgcagattcct	55	6	42.03
122	SLYD 39	S. lycopersicoides	gtctatcaacaagagcccag	tcccccaattcattgaccac	55	7	3.37
123	SLYD 144	S. lycopersicoides	acttcttgggatgagttggc	ttgagatcttccctgctctg	55	7	9.22
124	SLYD 41	S. lycopersicoides	cgaacccaagcttagatcag	ccgtagatggaacctacaag	55	7	15.54
125	SLYD 146	S. lycopersicoides	gcaccaacgcaccttgtgga	ccctgaaacttgaaaggctc	55	7	21.86
126	SLYD 42	S. lycopersicoides	cattgtcggacatggaatgg	gagcaagagtgcttgtgtac	55	7	24.13
127	SLYD 147	S. lycopersicoides	ctcccttcaatgagctggag	ctcaatcagtctctgttagg	55	7	30.13
128	SLYD 43	S. lycopersicoides	ggagggatatggcctttatg	caacacccgataggtaagtc	55	7	36.28
129	SLYD 150	S. lycopersicoides	aattgcaggcctttgcgatg	caacgtcaagtgaagatcgg	55	7	42.66
130	SLYD 45	S. lycopersicoides	ccaattgggatgtatgagcc	ctctctgaagtgtagtagcc	55	8	9.17
131	SLYD 49	S. lycopersicoides	cggtactgatcagacatgtc	tattccagcagctgagaagg	55	9	3.24
132	SLYD 50	S. lycopersicoides	tttcagtgccacaattgggc	aacaccacttgaagcttccc	55	9	12.33
133	SLYD 51	S. lycopersicoides	tcctgtgtgcttgaaggatc	ccagcagctgaattcaaagc	55	9	18.63
134	SLYD 52	S. lycopersicoides	atgcttactctccctgagtg	cacgttcatcaagctctctc	55	9	27.98
135	SLYD 53	S. lycopersicoides	ttaagtggatgtgccggaag	gctagagtacttagaggagc	53	9	33.7
136	SLYD 54	S. lycopersicoides	caaaaaagcaccaccggatc	ttcaacagagctaacgcctc	55	10	3.02
137	SLYD 58	S. lycopersicoides	aacttgttggaactacggcc	atacacgtgggacgataagc	55	10	8.46
138	SLYD 57	S. lycopersicoides	aattggccattagcaccacc	gtcgcatttgccaagtcatc	55	10	51.88
139	SLYD 59	S. lycopersicoides	cgctagcatttcaactgcag	aaccccagacaagtcttgac	55	11	0.09
140	SLYD 60	S. lycopersicoides	tgatggttctattccccacc	cttaatgtcagcagcagctg	55	11	2.99
141	SLYD 62	S. lycopersicoides	acctgtgtgcaggatgtttg	ccaaggatggtgctatcatg	55	11	8.3
142	SLYD 65	S. lycopersicoides	acaggaattcactggtcacc	ataggctaccctcgatttgg	55	11	17.17
143	SLYD 67	S. lycopersicoides	cacctcaaaccctttggttg	tcgagtggaactgaaatggg	55	11	23.16
144	SLYD 68	S. lycopersicoides	ttgctcaggaggatctcaac	agttctcagactatgggtgc	55	11	26.47
145	SLYD 69	S. lycopersicoides	acaaagatcgcctcttggtg	ggcagctactttatcactgg	55	11	28.27
146	SLYD 71	S. lycopersicoides	catacggcttttccaggttg	tgtggggattctgcattacc	55	11	34.19
147	SLYD 72	S. lycopersicoides	caaggagctgggtaaaaacc	ctgtaccctccaacagaaag	55	11	36.83
148	SLYD 76	S. lycopersicoides	aaaaacgtgctcctccatcc	actctagaaacactccggag	55	11	49.05
149	SLYD 77	S. lycopersicoides	tgtggtgagaagactgcaag	ctgtgttccacccttttgtc	55	11	51.22
150	SLYD 78	S. lycopersicoides	tccggcgaaattttacaccc	atcttctcgttgcatgcgtc	55	11	53.94
151	SLYD 79	S. lycopersicoides	agcacagctgagagtagtag	caatctgcagtccgtagatc	55	11	56.56
152	SLYD 88	S. lycopersicoides	atgttggagccttgccaaag	gggcgttgaaaagatcgaag	55	12	3.27
153	SLYD 92	S. lycopersicoides	acatcaaaccccgcagaatc	gtgggatgaaaaagctggag	55	12	15.39
154	SLYD 93	S. lycopersicoides	gacaaagcttggggtacttg	aggtgacctgggtataactg	55	12	24.54
agenomic-based tomato SSRs
bSolanum lycopersicoides-specific SSRs
cSolanum lycopersicoides-specific indel markers
dannealing temperature
eChr = chromosome number
fmap position is based on tomato cv. M82 as a reference

## Sheet: Table S3
Table S3 Estimate location and extent of S. lycopersicoides introgression based on the map position of markers flanking the alien introgression in the MDILs.
MDIL	Chromosome location of introgression	Left flanking marker (LFM)	Map position of LFM (Mb)	Right flanking marker (RFM)	Map position of RFM (Mb)	Estimated size of alien introgression (Mb)
MDIL 2	1	TGS 1790	21.48	SLYD 02	27.85	6.37
	1	SLYD 104	48.29	SLYD 95	54.53	6.24
	2	SLYD 04	27.25	SLYD 05	36.06	8.81
	4	SLM 191	50.45	-	-	-
	5	SLYD 32	45.13	SLYD 33	57.42	12.29
	5	SLYD 136	53.55	SLM 109	60.09	6.54
	7	SLYD 150	42.66	SLM 174	47.72	4.76
MDIL 3	5	SLYD 131	21.23	SLYD 133	42.27	21.04
MDIL 4I	5	SLYD 136	53.55	SLM 109	60.09	6.54
MDIL 4II	5	SLYD 136	53.55	SLM 109	60.09	6.54
	6	SLYD 36	15.51	SLYD 140	21.11	5.6
	6	SLYD 38	30.52	SLYD 141	36	5.48
MDIL 5I	5	SLYD 129	6.01	SLYD 30	18.74	12.73
	5	SLYD 131	21.23	SLYD 133	42.27	21.04
	6	SLYD 141	36	SLM 55	45.07	9.07
	6	SLYD 142	42.03	-	-	-
	9	SLYD 50	12.33	SLM 131	16.67	4.34
	9	SLM 131	16.67	SLYD 52	27.98	11.31
	9	SLYD 52	27.98	SLM 139	60.1	32.12
MDIL 5II	5	SLYD 129	6.01	SLYD 30	18.74	12.73
	5	SLYD 131	21.23	SLYD 133	42.27	21.04
	9	SLYD 50	12.33	SLM 131	16.67	4.34
	9	SLM 131	16.67	SLYD 52	27.98	11.31
	9	SLYD 52	27.98	SLM 139	60.1	32.12
MDIL 5 III	5	SLYD 129	6.01	SLYD 30	18.74	12.73
	5	SLYD 131	21.23	SLYD 133	42.27	21.04
	6	-	-	SLYD 36	15.51	-
	6	SLYD 139	8.88	SLYD 140	21.11	12.23
	6	SLM 111	17.07	SLM 55	45.07	28
	6	SLYD 142	42.03	-	-	-
	8	SLM 121	48.3	SLM 125	59.59	11.29
	9	SLYD 50	12.33	SLM 131	16.67	4.34
	9	SLM 131	16.67	SLYD 52	27.98	11.31
	9	SLYD 52	27.98	SLM 139	60.1	32.12
	12	SLYD 92	15.39	SLM 165	42.55	27.16
MDIL 7	5	SLYD 131	21.23	SLYD 133	42.27	21.04
	5	SLYD 32	45.13	SLYD 33	57.42	12.29
MDIL 8I	4	SLM 195	63.01	-	-	-
	5	SLYD 136	53.55	SLM 109	60.09	6.54
MDIL 8II	1	SLYD 03	30.76	SLYD 109	35.37	4.61
	4	-	-	SLYD 126	6.61	-
	4	SLM 195	63.01	-	-	-
	5	SLYD 136	53.55	SLM 109	60.09	6.54
MDIL 8III	4	-	-	SLYD 126	6.61	-
	5	SLYD 131	21.23	SLYD 133	42.27	21.04
	5	SLYD 136	53.55	SLM 109	60.09	6.54
MDIL 9	5	SLYD 131	21.23	SLYD 133	42.27	21.04
MDIL10	5	SLYD 131	21.23	SLYD 133	42.27	21.04
	5	SLYD 136	53.55	SLM 109	60.09	6.54
	9	SLYD 52	27.98	SLM 139	60.1	32.12
MDIL 11I	5	SLYD 136	53.55	SLM 109	60.09	6.54
	6	SLYD 36	15.51	SLYD 140	21.11	5.6
MDIL 11II	5	SLYD 136	53.55	SLM 109	60.09	6.54
	6	SLYD 142	42.03	-	-	-
MDIL 11III	5	SLYD 30	18.74	SLM 107	39.72	20.98
	5	SLYD 32	45.13	SLYD 33	57.42	12.29
	5	SLYD 136	53.55	SLM 109	60.09	6.54
	6	SLYD 36	15.51	SLYD 140	21.11	5.6
MDIL 11IV	1	SLYD 81	2.74	SLYD 82	8.63	5.89
	1	TGS 1790	21.48	SLYD 02	27.85	6.37
	1	SLYD 98	75.19	SLYD 99	83.96	8.77
	5	SLYD 136	53.55	SLM 109	60.09	6.54
	6	SLYD 36	15.51	SLYD 140	21.11	5.6
	6	SLYD 141	36	SLM 55	45.07	9.07
MDIL 12I	4	SLM 187	21.19	SLYD 27	30.44	9.25
	5	SLYD 131	21.23	SLYD 133	42.27	21.04
	6	SLYD 38	30.52	SLYD 141	36	5.48
MDIL 12 II	5	SLYD 131	21.23	SLYD 133	42.27	21.04
	6	SLYD 38	30.52	SLYD 141	36	5.48
